# Supplementary material for: The efficacy and safety of Gukang Capsule for primary osteoporosis: a systematic review and meta-analysis of randomized clinical trial
Source: Front Pharmacol. 2024 Jun 10;15:1394537. doi: 10.3389/fphar.2024.1394537 (PMC11194336; doi:10.3389/fphar.2024.1394537)
Supplement: Supplementary file 1 [file DataSheet1.zip]

Archive with 7 entries (7 files):
- ConPhyMP checklist.PDF
- PRISMA Checklist.pdf
- Supplementary File S1.DOCX
- Supplementary File S2.DOCX
- Supplementary File S3.DOCX
- Supplementary File S4.DOCX
- Supplementary File S5.DOCX
